# Supplementary material for: Pith parenchyma plasmoptysis: another tissue tension phenomenon driven by osmotic water fluxes
Source: PeerJ. 2026 Jun 26;14:e21493. doi: 10.7717/peerj.21493 (PMC13312998; doi:10.7717/peerj.21493)
Supplement: Supplemental Information 4 [file peerj-14-21493-s004.xlsx]

## Sheet: Figure 1
NUMERICAL DATA FIGURE 1
			Segment Length
TIME	Pith+Vasc 1	Pith+Vasc 2	Pith+Vasc 3	Pith+Vasc 4	Pith only 1	Pith only 2
min	%	%	%	%	%	%
0	100	100	100	100	100	100
1	103.02	102.61	105.45	107.21	106.43	105.86
2	106.74	104.9	108.79	109.18	111.88	112.43
3	108.84	106.21	110.3	110.82	115.34	117.95
5	111.86	109.8	112.42	112.79	119.02	121.69
10	114.65	112.42	116.97	117.7	120.43	124.91
15	116.98	113.73	118.79	119.02	119.57	124.58
20	118.14	114.38	120.61	120.33	117.95	124.38
30	120.93	116.67	122.42	121.31	112.87	121.39
45	122.79	117.32	125.45	121.97	107.78	116.19
60	120.93	118.63	126.36	123.28	102.75	109.92
75	121.4	118.63	127.58	122.62	101.48	104.78
90	122.56	118.63	127.88	122.62	100.71	101.76
105	122.79	118.95	129.7	121.64	100.22	99.51
120	123.49	118.95	130.3	121.31	99.56	98.41
123	—	—	—	—	99.26	98.21
130	—	—	—	—	99.53	97.31
150	123.49	119.61	130.3	121.31	99.42	96.51

## Sheet: Section Growth and turgor-
NUMERICAL DATA TEXT SECTION Results - Growth and turgor-induced cell wall strain in situ
RELATIVE GROWTH RATE IN SITU, ris				TURGOR-INDUCED ELASTIC WALL STRAIN
Length	Length	ris		Turgescent	Plasmolyzed	ε
at 0 h (%)	at 3 h (%)	h−1		Length (%)	Length (%)
100	106.91	0.0222724		100	85.9	0.164144
100	106.92	0.0223036		100	84.67	0.181056
100	106.59	0.0212732		100	83.75	0.19403
100	106.38	0.0206158		100	84.84	0.178689
100	110.18	0.0323151		100	82.34	0.214477
100	109.24	0.029459		100	82.98	0.20511
100	107.3	0.0234862		100	88.65	0.128032
100	106.94	0.0223659		100	83.82	0.193033
100	110.03	0.031861		100	86.47	0.15647
100	110.25	0.0325268
100	108.53	0.0272855
100	111.6	0.0365836
100	109.03	0.0288176
100	107.24	0.0232997

## Sheet: Figure 2
NUMERICAL DATA FIGURE 2
FIGURE 2A		Potassium-phosphate Buffer pH 6.3							FIGURE 2B		Various Buffers						FIGURE 2C
			Segment Length										Segment Length					Segment 1	Segment 2	Segment 3	Segment 4	Segment 5	Segment 6	Segment 7	Segment 8	Segment 9	Segment 10	Segment 11
TIME	Segment 1	Segment 2	Segment 3	Segment 4	Segment 5	Segment 6	Segment 7		TIME	Segment 1	Segment 2	Segment 3	Segment 4	Segment 5	Segment 6			%	%	%	%	%	%	%	%	%	%	%	MEAN	SD
min	%	%	%	%	%	%	%		min	%	%	%	%	%	%
0	100	100	100	100	100	100	100										TIME:	0 min
0.833333	104.348	103.397	104.616	102.93	106.665	105.401	105.051		Potassium-phosphate Buffer pH 8.0								Turgescent Length :	100	100	100	100	100	100	100	100	100	100	100	100	0
1.33333	107.65	105.185	106.734	105.913	111.01	109.203	108.592		0	100	100	100	100	100			Plasmolyzed Length :	86.1	83.7	85.9	85.6	86.3	84.7	85	84.5	84.5	85.4	89.5	85.5636	1.5253
1.83333	109.509	106.726	107.984	108.153	113.256	111.057	111.662		2	110.5	110.5	106.4	113.9	111.8			Elastic Strain, ε :	0.16144	0.194743	0.164144	0.168224	0.158749	0.180638	0.176471	0.183432	0.183432	0.17096	0.117318	0.16905	0.0203267
2.33333	111.227	108.198	109.447	109.641	115.475	112.823	114.115		5	114.6	113.3	109.1	121.7	114.4
2.83333	112.273	110.016	110.179	110.894	116.77	114.081	116.29		10	117.1	116	112.9	119.6	116			TIME:	2 min
3.33333	112.613	111.327	111.734	112.233	118.166	114.847	117.956		20	117.1	117.2	116.2	111.1	112			Turgescent Length :	108.7	105.9	106.4	111.1	107.3	108.1	105.7	104.6	107.1	105.9	107.5	107.118	1.77021
3.83333	113.321	112.293	112.953	113.469	119.274	115.343	118.904		35	112.4	109.7	116.6	103.2	103.1			Plasmolyzed Length :	86.9	87.8	86.2	87	87.2	86.1	86.1	88.1	85.2	88.5	84.9	86.7273	1.15073
4.33333	114.081	113.098	114.051	114.227	120.414	116.275	119.426		60	96.5	95.7	111.5	101.3	96.3			Elastic Strain, ε :	0.250863	0.20615	0.234339	0.277011	0.230505	0.255517	0.227642	0.187287	0.257042	0.19661	0.266196	0.235378	0.0292444
4.83333	114.555	114.202	115.149	115.481	121	117.251	120.188		120	95.2	93.5	94.1	100.2	94.7
5.33333	115.24	115.032	116.248	116.153	121.571	117.797	120.499		180	95.4	92.2	93.3	99.9	94.1			TIME:	5 min
5.83333	115.657	115.792	117.678	117.05	121.908	118.201	120.508										Turgescent Length :	114.2	115.9	109.8	113.4	114.3	109	108.1	109.2	114.6	109.6	114	112.009	2.84093
6.33333	116.05	116.576	118.623	117.565	122.232	118.924	120.86		Sodium-phosphate Buffer pH 6.3								Plasmolyzed Length :	90.5	88.6	87.3	95	89.3	88.3	88.5	86.7	89.9	85.1	90.3	89.0455	2.55161
6.83333	116.944	116.994	120.057	118.057	122.247	119.035	121.02		0	100	100	100	100	100			Elastic Strain, ε :	0.261878	0.308126	0.257732	0.193684	0.279955	0.234428	0.221469	0.259516	0.27475	0.287897	0.262458	0.258354	0.0319869
7.33333	117.263	117.307	120.789	118.382	122.679	118.782	121.391		2	106.3	115.4	106.7	106.6	106.1
7.83333	117.607	117.518	121.551	118.652	122.696	118.964	121.375		5	111.1	119.6	111	110.3	108.6			TIME:	10 min
8.33333	117.998	117.858	122.526	119.08	122.848	119.077	121.383		10	115.8	122.8	117.4	116.5	112.9			Turgescent Length :	116.9	118.9	117.5	115	117.4	114.7	117.3	118.3	118.9	116.3	106	116.109	3.62587
8.83333	118.255	118.252	123.17	119.433	122.632	119.259	121.547		20	118.8	123.8	120.2	124.3	114.5			Plasmolyzed Length :	89.6	91.9	91	91.5	87.6	87.6	91.6	92.3	92.4	88.3	89	90.2545	1.87956
9.33333	118.647	118.435	123.634	119.495	122.679	119.112	121.198		35	119.5	116.6	119.4	123.5	112.1			Elastic Strain, ε :	0.304688	0.293798	0.291209	0.256831	0.340183	0.309361	0.280568	0.28169	0.286797	0.317101	0.191011	0.286658	0.0384754
9.83333	118.966	118.572	124.468	119.495	122.864	119.209	121.361		60	115	106.1	116.7	117.5	102.3
10.3333	118.966	118.995	124.571	119.663	122.663	119.191	121.169		120	97.8	101.7	99.6	101.1	95.4			TIME:	20 min
11.3333	119.383	119.039	125.542	119.832	122.601	119.091	121.157		180	95.7	100.8	98.4	99.5	94.9			Turgescent Length :	121.7	107.5	118.7	123.6	117.6	113.2	121.6	110.3	122.6	121.3	118.9	117.909	5.32925
12.3333	119.199	119.461	125.936	120.247	122.616	118.713	121.176										Plasmolyzed Length :	92	89.7	90.3	96	91.4	93.4	94.2	88.7	93.1	93.2	89.4	91.9455	2.27172
13.3333	119.169	119.379	126.515	120.584	122.531	118.544	120.977		MES pH 6.3								Elastic Strain, ε :	0.322826	0.198439	0.314507	0.2875	0.286652	0.211991	0.29087	0.243517	0.316864	0.301502	0.329978	0.282241	0.0448504
14.3333	118.966	119.672	126.674	120.492	122.332	118.446	120.799		0	100	100	100	100
15.3333	118.182	119.728	126.833	120.017	122.161	118.414	120.421		2	113.5	107.6	106.4	106.3				TIME:	35 min
16.3333	118.071	119.8	126.809	120.431	122.346	118.146	120.051		5	120.1	110.3	110.1	109.2				Turgescent Length :	118	107.3	111.4	109.4	107	121.9	120.6	104.9	120.4	113.5	119.5	113.991	6.30911
17.3333	117.495	119.72	126.969	120.11	121.777	118.168	119.674		10	122.5	113.7	115.2	113.9				Plasmolyzed Length :	96.1	94.6	99.5	95	93	98	99.4	93.7	96	92.2	92.2	95.4273	2.6522
18.3333	116.871	120.113	127.385	119.848	121.924	117.13	119.112		20	122.1	118.3	116.4	118.2				Elastic Strain, ε :	0.227888	0.134249	0.119598	0.151579	0.150538	0.243878	0.21328	0.11953	0.254167	0.23102	0.296095	0.194711	0.0614461
19.3333	116.296	120.167	127.52	119.772	121.764	116.55	119.112		35	120	120.3	115.2	120
20.3333	115.192	120.113	127.888	119.865	121.333	116.367	118.531		60	114.6	120.6	112.8	120.1				TIME:	60 min
21.3333	114.346	119.877	128.049	119.772	121.321	116.094	117.984		120	101.4	117.7	101.6	117.6				Turgescent Length :	105.3	105.9	109.5	95.5	107.4	114.7	110.5	106.5	96.9	96.9	111.9	105.545	6.47539
22.3333	113.373	119.75	127.98	119.772	121.344	115.453	117.629		180	98.4	111.6	96.1	109				Plasmolyzed Length :	93.9	92.6	93.2	91.2	90.9	94.2	95.4	93	93.9	92.5	94.9	93.2455	1.40951
23.3333	112.327	120.093	127.796	119.375	120.373	114.813	117.057										Elastic Strain, ε :	0.121406	0.143629	0.174893	0.0471491	0.181518	0.217622	0.158281	0.145161	0.0319489	0.0475676	0.179136	0.131665	0.0626846
24.3333	111.275	119.93	127.657	118.961	120.167	114.021	116.496		PIPES pH 6.3
25.3333	109.653	119.821	127.818	118.867	120.147	113.505	116.135		0	100	100	100	100	100	100		TIME:	120 min
26.3333	108.21	119.811	127.818	118.774	119.176	113.139	115.411		2	109.2	110.2	109.4	109.6	112.5	113.1		Turgescent Length :	96.3	97.9	97.6	95.8	96.9	93.2	97.5	96.8	92.8	95.5	90.2	95.5	2.43352
27.3333	106.792	119.629	127.913	118.589	118.604	112.344	114.832		5	112.8	113.6	113.6	114.6	115.1	116.4		Plasmolyzed Length :	94.1	94.6	95.5	94	95.5	91.4	93.7	94.1	91.6	93.7	87.9	93.2818	2.21622
28.3333	105.636	119.558	127.729	118.453	118.225	111.855	114.077		10	117.5	117.1	116.3	118.8	117.4	119.9		Elastic Strain, ε :	0.0233794	0.0348837	0.0219895	0.0191489	0.0146597	0.0196937	0.040555	0.0286929	0.0131004	0.0192102	0.0261661	0.0237709	0.00833155
29.3333	104.62	119.321	127.502	117.776	117.099	111.034	113.2		20	122	119.2	116.3	120.5	116.2	118.9
30.3333	103.838	119.309	127.665	117.643	116.358	110.24	112.608		35	122.3	118.7	109.1	119.9	114.7	115.6		TIME:	180 min
31.8333	102.473	118.904	127.623	117.024	115.399	108.413	110.907		60	117.6	114	101.3	117.7	100.8	104.6		Turgescent Length :	95.5	94.8	96.1	95	92.9	95.9	99	98.1	99	94.4	97	96.1545	1.95006
33.3333	102.174	118.718	127.544	116.231	113.689	107.815	109.252		120	100.4	101.1	95.1	112.3	97.6	98.9		Plasmolyzed Length :	93.9	92.6	94.9	92.5	90.4	95	95.5	95.8	95.3	92.9	95.5	94.0273	1.7211
34.8333	101.458	118.337	127.099	114.474	112.582	106.26	108.515		180	98.8	99.7	94.1	106.1	96.6	98.1		Elastic Strain, ε :	0.0170394	0.0237581	0.0126449	0.027027	0.0276549	0.00947368	0.0366492	0.0240084	0.0388248	0.0161464	0.0157068	0.0226303	0.00948988
36.3333	100.928	117.967	127.195	112.313	111.564	105.205	107.109
37.8333	100.752	117.75	126.491	111.661	110.053	103.736	105.789
39.3333	100.572	117.906	126.053	111.246	108.89	102.759	104.462
40.8333	100.454	117.535	126.158	110.743	108.421	102.135	103.506
42.3333	99.985	117.554	125.574	110.911	107.317	101.341	102.218
43.8333	99.868	116.785	125.133	110.32	106.128	100.253	101.643
45.3333	99.633	116.767	124.294	110.081	104.707	99.21	100.769
47.3333	99.575	116.212	123.706	109.341	103.49	98.555	99.435
49.3333	99.281	115.665	122.73	108.602	102.89	98.382	98.63
51.3333	99.399	115.128	121.407	107.585	101.183	97.35	97.94
53.3333	99.399	114.572	120.49	106.588	100.192	97.353	97.549
55.3333	99.34	113.964	119.241	105.505	100.739	97.038	97.158
57.3333	99.34	113.972	118.348	104.422	100.141	96.772	96.79
59.3333	98.988	113.194	117.286	102.754	99.735	96.299	96.261
61.3333	98.988	112.804	115.795	100.846	99.389	95.791	96.054
63.3333	98.578	112.423	114.867	99.853	98.86	95.449	95.893
65.3333	98.872	111.692	113.905	99.108	97.932	95.225	95.663
67.3333	98.988	110.574	112.851	98.22	98.657	94.907	95.732
69.3333	98.696	110.018	111.879	97.816	98.318	94.763	95.548
71.3333	98.58	109.434	111.275	97.176	98.194	94.594	95.295
73.3333	98.345	108.321	110.227	96.925	98.109	94.271	95.157
75.3333	98.461	107.028	109.338	96.585	98.046	94.366	95.088
77.3333	98.345	106.666	108.604	96.096	97.411	94.026	94.95
79.3333	98.405	105.582	107.561	95.994	97.318	93.586	94.766
81.3333	98.237	104.701	107.166	95.656	97.311	93.619	94.536
83.3333	98.325	103.626	106.588	95.58	97.29	93.653	94.813
85.3333	98.343	103.102	106.01	95.417	96.857	93.456	94.698
87.3333	98.42	102.2	105.576	95.492	96.5	93.66	94.145
89.3333	98.42	101.659	105.122	95.342	96.407	93.61	94.582
91.3333	98.42	100.899	104.814	95.078	95.235	93.352	94.559
93.3333	98.352	100.7	104.448	95.016	96.257	93.402	94.398
95.3333	98.145	99.841	103.686	95.016	96.291	93.402	94.469
97.3333	98.528	98.991	104.023	94.601	96.426	93.095	94.102
99.3333	98.256	98.444	103.533	94.839	96.282	92.991	94.214
101.333	98.203	97.904	103.474	94.69	96.074	93.149	94.285
103.333	98.57	97.798	103.258	94.617	96.175	92.996	94.102
105.333	98.328	97.543	103.045	94.22	96.134	92.996	94.126
107.333	98.328	97.361	102.862	94.276	95.915	92.996	94.053
109.333	98.058	97.543	102.588	94.113	96.098	93.053	94.151
111.333	98.014	96.932	102.558	94.544	95.95	92.941	94.151
113.333	98.515	96.569	102.375	94.22	95.88	92.901	94.151
115.333	98.408	96.751	102.405	94.058	95.915	93.149	94.202
117.333	98.396	96.648	101.767	94.13	95.911	92.837	93.861
119.333	98.192	96.207	101.673	94.22	95.838	92.796	93.861
121.333	98.194	96.026	101.797	94.058	95.78	92.788	93.968
123.333	98.113	96.129	101.71	94.13	95.629	92.892	93.678
125.333	98.528	96.168	101.372	94.04	95.802	92.739	93.861

## Sheet: Figure 3
NUMERICAL DATA FIGURE 3
FIGURE3A									FIGURE 3B			FIGURE 3C
Segment 1		Segment 2		Segment 3		Segment 4			Time	Length		Time	Length
Time (min)	Length (%)	Time (min)	Length (%)	Time (min)	Length (%)	Time (min)	Length (%)		(min)	(%)		(min)	(%)
0	100	0	100	0	100	0	100		0	100		0	100
1	99.972	1	100.174	1	99.6729	1	100.334		1.333	100.251		1	100.67
2	99.779	2	99.781	2	99.4187	2	99.769		1.833	99.698		1.5	101.19
3	99.587	3	99.183	3	99.2876	3	99.574		2.833	99.292		2	101.59
4	99.424	4	98.486	4	99.1566	4	99.213		3.833	98.721		2.5	101.85
5	99.239	5	98.486	5	99.1066	5	98.814		4.833	98.519		3	102.25
6	99.07	6	98.463	6	99.0595	6	98.638		5.833	98.185		3.5	102.51
7	98.876	7	98.053	7	99.001	7	98.444		6.833	98.369		4	102.93
8	98.86	8	98.072	8	98.9934	8	98.277		7.833	97.781		4.5	103.19
9	98.868	9	97.859	9	98.9685	9	98.444		8.833	97.948		5	103.45
10	98.876	10	97.887	10	98.9596	10	98.268		9.833	97.816		5.5	103.73
11	98.868	11	97.692	11	98.9569	12	98.435		10.833	97.361		6	103.86
12	99.046	12	97.648	12	98.9376	14	98.25		11.833	97.613		6.5	104
14	98.86	13	97.664	13	98.9259	16	98.588		12.833	97.781		7	104.44
16	99.031	14	97.692	14	98.9288	18	98.435		13.833	97.965		7.5	104.72
18	99.046	15	97.683	15	98.895	20	98.444		14.833	97.915		8	104.85
20	98.876	16	97.692	16	98.9052	22	98.604		16.333	97.965		8.5	104.98
22	99.247	17	97.683	17	98.8907	24	98.612		17.833	97.983		9	105.28
24	99.247	18	97.683	18	98.9012	26	98.596		19.333	97.579		9.5	105.43
26	99.216	19	97.664	19	98.8921	28	98.588		20.833	97.798		10.5	105.69
28	99.255	20	97.683	20	98.8935	30	98.62		22.833	97.816		11.5	106.09
30	99.231	21	97.632	21	98.8687	31	102.873		24.833	97.798		12.5	106.24
31	101.47	22	97.825	22	98.8817	32	115.724		26.833	97.965		13.5	106.37
32	113.192	23	98.035	23	98.8832	33	118.993		28.833	98.203		14.5	106.52
33	117.637	24	98.003	24	98.8817	34	119.895		30.833	98.167		15.5	106.64
34	120.054	25	98.188	25	98.8921	35	119.673		34.833	98.185		16.5	106.91
35	120.833	26	97.996	26	98.8832	36	119.579		38.833	98.335		17.5	106.89
36	121.213	27	97.977	27	98.8817	37	118.993		42.833	98.352		18.5	107.04
37	121.388	28	98.168	28	98.8817	38	118.105		46.833	98.536		19.5	107.18
38	121.028	29	97.78	29	98.8817	39	116.632		50.833	98.536		21.5	107.3
39	121.184	30	98.174	30	98.87	40	115.644		54.833	98.536		23.5	107.27
40	120.999	31	98.539	33	112.496	41	114.368		58.833	98.923		25.5	107.55
41	120.823	32	110.334	34	111.996	42	112.918		62.833	98.739		27.5	107.56
42	120.787	33	113.003	35	110.657	43	111.589		66.833	98.906		29.5	107.68
43	120.249	34	113.622	36	109.743	44	109.558		70.333	98.923		33.5	107.7
44	120.24	35	113.609	37	108.568	45	108.417		74.333	99.201		37.5	107.83
45	119.86	36	113.176	38	107.772	46	107.113		78.333	99.328		41.5	107.98
46	119.499	37	112.275	39	107.115	47	105.42		82.333	99.292		45.5	107.96
47	119.508	38	111.35	40	106.198	48	103.922		86.333	99.347		49.5	108.1
48	119.332	39	109.13	41	103.494	49	103.339		90.333	99.477		53.5	108.11
49	118.943	40	106.641	42	102.97	50	101.874		94.333	99.735		57.5	108.12
50	118.724	41	104.652	43	102.841	51	101.483		98.333	99.477		61.5	108.11
51	117.975	42	102.341	44	102.317	52	100.741		102.333	99.829		65.5	108.12
52	117.783	43	100.348	45	102.351	53	99.642		106.333	99.864		69.5	108.26
53	117.25	44	98.127	46	101.67	54	98.711		110.333	100.067		73.5	108.24
54	116.123	45	96.961	47	100.92	55	98.727		114.333	100.233		77.5	108.26
55	115.389	46	95.256	48	100.414	56	97.964		118.333	100.031		81.5	108.24
56	114.127	47	94.305	49	99.911	57	97.781		122.333	100.251		85.5	108.12
57	111.297	48	93.899	50	99.125	58	97.593		126.333	100.4		89.5	108.12
58	109.045	49	93.158	51	98.59	59	97.586		130.333	100.383		93.5	107.99
59	107.777	50	92.77	52	98.339	60	97.399		134.333	100.418		97.5	108.02
60	105.895	51	92.646	53	97.977	62	97.068		138.333	100.251		101.5	107.88
62	103.146	52	91.696	54	97.428	64	96.502		142.333	100.787		105.5	107.88
64	100.906	53	91.518	55	97.178	66	96.507		146.333	100.454		109.5	107.77
66	100.005	54	90.962	56	96.668	68	96.301		150.333	100.989		113.5	107.75
68	98.718	55	90.954	57	96.449	70	96.308		154.333	100.787		117.5	107.79
70	98.153	56	90.608	58	96.065	72	96.301		158.333	100.787		121.5	107.68
72	97.607	57	90.591	59	95.942	74	96.478		162.333	100.62		125.5	107.63
74	97.607	58	90.021	60	95.855	76	95.752		166.333	100.842		127.5	109.03
76	97.403	59	90.265	63	95.331	78	95.756		170.333	101.008		128	109.1
78	97.209	60	89.867	66	95.21	80	95.014		174.333	101.156		128.5	109.5
80	96.839	62	89.72	69	94.425	82	94.447		178.333	101.174		129	110.14
82	96.301	64	89.843	72	94.145	84	94.299		182.333	101.543		129.5	110.4
84	96.505	66	89.867	75	93.865	86	94.273		186.333	101.341		130	110.8
86	96.477	68	89.48	77	93.554	88	94.114		190.333	101.508		130.5	111.14
88	95.736	70	89.272	79	93.486	90	93.891		194.333	101.728		131	111.42
90	96.081	72	89.117	81	93.139	92	94.45		198.333	101.543		131.5	111.61
92	96.145	74	89.135	83	93.663	94	94.287		202.333	101.692		132	112.03
94	95.94	76	88.909	85	93.498	96	94.299		206.333	101.746		132.5	112.29
96	96.115	78	88.932	87	93.498	98	94.102		210.333	101.598		133	112.57
98	96.115	80	88.716	89	93.498	100	94.092		214.333	101.561		133.5	112.69
100	95.904	82	88.941	91	93.612	102	94.087		218.333	101.71		134	112.83
102	95.888	84	88.784	93	93.339	104	94.083		222.333	101.728		134.5	113.08
104	95.95	86	88.902	95	93.35	106	94.097		226.333	101.967		135	113.35
106	95.912	88	88.546	97	93.475	108	94.092		230.333	101.659		135.5	113.48
108	95.912	90	88.739	99	93.591	110	94.097		234.333	101.912		136	113.59
110	95.896	92	88.716	101	93.612	112	94.092		238.333	102.133		136.5	113.59
112	96.081	94	88.916	103	93.591	114	94.273		242.333	102.079		137	113.86
114	95.912	96	88.538	105	93.874	116	94.114		246.333	102.062		138	114.12
116	95.896	98	88.385	107	93.737	118	94.079		250.333	102.133		139	114.54
118	95.912	100	88.599	109	93.843	120	94.277		254.333	102.133		140	114.82
120	95.94	102	88.353	111	93.76	122	94.092		258.333	102.281		141	115.02
122	95.904	104	88.739	113	93.636	124	94.097		262.333	101.986		142	115.43
124	95.904	106	88.385	115	93.636	126	94.097		266.333	102.299		143	115.71
126	95.551	108	88.353	117	93.898	128	93.887		270.333	102.152		144	115.86
128	95.542	110	88.518	119	93.525	130	94.087		274.333	102.115		145	116
130	95.542	112	88.36	121	93.455				278.333	102.281		146	116.28
132	95.542	114	88.147	123	93.885				282.333	102.097		147	116.41
		116	88.307	125	93.601				286.333	102.484		149	116.69
		118	88.141	127	94.035				290.333	102.466		151	116.83
		120	88.385	129	93.737				294.333	102.299		153	116.97
		122	88.538	131	93.874				298.333	102.466		155	117.24
		124	88.141						302.333	102.466		157	117.39
		126	88.36						306.333	102.448		161	117.37
		128	88.506						310.333	102.502		165	117.49
		130	88.168						314.333	102.687		169	117.61
									318.333	102.502		173	117.77
									322.333	102.668		177	117.64
									326.333	102.633		181	117.64
									330.333	102.616		185	117.36
									334.333	102.502		189	117.39
									338.333	102.668		193	117.24
									342.333	102.687		197	117.23
									346.333	102.818		201	116.93
									350.333	102.89		205	117.09
									354.333	102.818		209	117.09
									358.333	103.17		213	116.97
									362.333	103.187		217	116.96
									366.333	103.093		221	116.95
									370.333	103.056		225	116.93
									374.333	103.222		229	116.95
									378.333	103.204		233	116.81
									382.333	103.17		237	116.66
									386.333	103.371		241	116.68
									390.333	103.204		245	116.54
									394.333	103.425		249	116.69
									398.333	103.407		253	116.45
									402.333	103.389		257	116.32
									406.333	103.371		261	116.22
									410.333	103.187		265	116.05
									414.333	103.389		269	115.79
									418.333	103.574		273	115.79
									422.333	103.407		277	115.7
									426.333	103.574		281	115.7
									430.333	103.609		285	115.43
									434.333	103.812		289	115.43
									438.333	103.812		293	115.31
									442.333	103.794		297	115.05
									446.333	103.776		301	115.17
									450.333	103.609		305	115.05
									454.333	103.776		309	115.05
									458.333	103.794		313	115.05
									462.333	103.647		316	114.78
									466.333	103.85		316.5	117.4
									466.833	103.978		317	118.21
									467.333	104.664		317.5	118.75
									467.833	111.2		318	119.15
									468.333	116.279		318.5	119.56
									468.833	115.806		319	119.84
									469.333	115.364		319.5	120.24
									469.833	114.592		320	120.52
									470.333	113.424		320.5	120.65
									470.833	113.208		321	120.92
									471.333	111.609		321.5	121.06
									471.833	110.889		322	121.06
									472.333	109.923		322.5	121.22
									472.833	109.059		323	121.22
									473.333	108.678		323.5	121.23
									473.833	107.6		324	121.23
									474.333	106.8		324.5	121.09
									474.833	105.9		325	121.09
									475.333	104.8		325.5	121.11
									475.833	102.9		326.5	120.96
									476.333	101.472		327.5	120.7
									477.333	99.991		328.5	120.18
									478.333	99.193		329.5	119.89
									479.333	97.876		330.5	119.89
									480.333	97.538		331.5	119.51
									481.333	96.961		332.5	119.09
									482.333	95.995		333.5	118.53
									483.333	94.947		334.5	118.14
									484.333	94.739		335.5	117.44
									485.333	94.543		337.5	116.21
									486.333	94.071		339.5	115.27
									488.333	93.402		341.5	113.93
									490.333	93.208		343.5	112.83
									492.333	92.996		345.5	111.49
									494.83	92.661		349.5	109.62
									498.83	92.078		353.5	108.28
									502.83	91.921		357.5	107.06
									506.83	91.81		361.5	105.71
									510.83	91.23		365.5	104.62
									514.83	90.49		369.5	104.37
									518.83	89.995		373.5	103.84
									522.83	89.6		377.5	103.31
									526.83	89.606		381.5	102.93
									530.83	89.427		385.5	102.52
									534.83	89.421		389.5	101.98
									538.83	88.85		393.5	101.72
									542.83	88.472		397.5	101.32
									546.83	88.469		401.5	100.91
									550.83	88.304		405.5	100.64
									554.83	88.651		409.5	100.48
									558.83	88.469		413.5	100.21
												417.5	100.33
												421.5	99.92
												425.5	99.92
												429.5	99.78
												433.5	99.78
												437.5	99.64
												441.5	99.64
												445.5	99.64
												449.5	99.51
												453.5	99.64
												457.5	99.51
												461.5	99.64

## Sheet: Figure 4
NUMERICAL DATA FIGURE 4
FIGURE 6B
No Source Tissue																	10 mm Source Tissue																	22 mm Source Tissue
Segment 1		Segment 2		Segment 3		Segment 4		Segment 5		Segment 6		Segment 7		Segment 8			Segment 1		Segment 2		Segment 3		Segment 4		Segment 5		Segment 6		Segment 7		Segment 8			Segment 1		Segment 2		Segment 3		Segment 4		Segment 5		Segment 6		Segment 7		Segment 8
Time (min)	Length (%)	Time (min)	Length (%)	Time (min)	Length (%)	Time (min)	Length (%)	Time (min)	Length (%)	Time (min)	Length (%)	Time (min)	Length (%)	Time (min)	Length (%)		Time (min)	Length (%)	Time (min)	Length (%)	Time (min)	Length (%)	Time (min)	Length (%)	Time (min)	Length (%)	Time (min)	Length (%)	Time (min)	Length (%)	Time (min)	Length (%)		Time (min)	Length (%)	Time (min)	Length (%)	Time (min)	Length (%)	Time (min)	Length (%)	Time (min)	Length (%)	Time (min)	Length (%)	Time (min)	Length (%)	Time (min)	Length (%)
1	100	0.916667	100	1	100	1.33333	100	1	100	1	100	1	100	1.333	100		1.5	100	1	100	1.5	100	2.5	99.91	2	100	1.08	99.98	1.5	100	2	100		1.5	100	1.25	100	1.33333	100	1.33	100	1.08	100	2	100	1.5	100	1.25	100
1.5	99.7745	1.41667	99.8482	1.5	99.595	1.83333	99.56	1.5	98.522	1.5	99.651	1.5	99.999	1.833	99.447		2	99.67	1.5	100.07	2	99.8	3	99.68	2.5	99.86	1.58	99.98	2	99.58	2.5	99.65		2	100	1.75	100.001	1.83333	99.732	1.83	99.78	1.58	100.103	2.5	99.993	2	99.672	1.75	99.735
2	99.2189	1.91667	99.1696	2	98.838	2.33333	99.262	2	97.961	2	99.27	2	99.813	2.333	99.209		2.5	99.37	2	100.07	2.5	99.56	3.5	99.68	3	99.71	2.08	99.86	2.5	99.56	3	99.46		2.5	100.224	2.25	100.001	2.33333	99.506	2.33	99.44	2.08	99.927	3	99.436	2.5	99.784	2.25	99.171
2.5	98.4664	2.41667	99.1265	2.5	98.306	2.83333	98.929	2.5	97.586	2.5	98.879	2.5	99.442	2.833	99.041		3	99.38	2.5	99.88	3	99.82	4	99.55	3.5	99.57	2.58	99.73	3	99.36	3.5	99.23		3	100	2.75	99.592	2.83333	99.517	2.83	99.086	2.58	99.948	3.5	99.591	3	99.46	2.75	98.526
3	98.0473	2.91667	98.9076	3	97.919	3.33333	98.579	3	97.224	3	98.715	3	99.628	3.333	98.672		3.5	99.37	3	99.77	3.5	99.73	4.5	99.39	4	99.14	3.08	99.6	3.5	99.05	4	98.83		3.5	99.777	3.25	99.597	3.33333	99.303	3.33	99.074	3.08	99.771	4	99.475	3.5	99.564	3.25	98.483
3.5	97.6886	3.41667	98.7392	3.5	97.541	3.83333	98.376	3.5	97.05	3.5	98.334	3.5	99.444	3.833	98.47		4	99.23	3.5	99.87	4	99.55	5	99.25	4.5	99	3.58	99.48	4	98.56	4.5	98.71		4	99.551	3.75	99.401	3.83333	98.908	3.83	98.71	3.58	99.597	4.5	99.484	4	99.454	3.75	98.271
4	97.319	3.91667	98.5379	4	97.171	4.33333	98.23	4	96.844	4	98.334	4	99.442	4.333	98.47		4.5	99.23	4	99.77	4.5	99.29	5.5	99.09	5	99	4.08	99.21	4.5	98.67	5	98.46		4.5	99.775	4.25	98.987	4.33333	98.908	4.33	98.546	4.08	99.412	5	99.24	4.5	99.454	4.25	97.807
4.5	97.122	4.41667	98.0902	4.5	96.6	4.83333	98.105	4.5	96.674	4.5	98.345	4.5	99.257	4.833	98.268		5	98.93	4.5	99.48	5	99.66	6	99.07	5.5	98.85	4.58	98.98	5	98.59	5.5	98.31		5	99.55	4.75	98.98	4.83333	98.837	4.83	98.535	4.58	99.408	5.5	98.984	5	99.019	4.75	97.426
5	96.5665	4.91667	98.121	5	96.594	5.33333	97.861	5	96.298	5	98.149	5	99.443	5.333	98.084		5.5	98.93	5	99.52	5.5	99.2	6.5	98.77	6	98.42	5.08	99.35	5.5	98.43	6	98.32		5.5	99.775	5.25	98.589	5.33333	98.672	5.33	98.395	5.08	99.083	6	98.873	5.5	98.908	5.25	96.923
5.5	96.2463	5.41667	97.9361	5.5	96.038	5.83333	97.657	5.5	96.123	5.5	98.149	5.5	99.071	5.833	97.934		6	98.79	5.5	99.42	6	99.33	7	98.89	6.5	98.42	5.58	99.09	6	98.27	6.5	98.06		6	99.55	5.75	98.573	5.83333	98.643	5.83	98.383	5.58	98.891	6.5	98.731	6	98.909	5.75	96.344
6	96.2331	5.91667	97.968	6	95.84	6.33333	97.619	6	96.315	6	98.138	6	99.071	6.333	98.235		6.5	98.64	6	99.38	6.5	99.1	7.5	98.58	7	98.42	6.08	99.1	6.5	98.25	7	98.29		6.5	99.775	6.25	98.373	6.33333	98.617	6.33	97.892	6.08	99.073	7	98.598	6.5	98.581	6.25	96.344
6.5	96.2089	6.41667	97.7832	6.5	95.846	6.83333	97.804	6.5	96.321	6.5	98.149	6.5	99.071	6.833	98.118		7	98.79	6.5	99.62	7	98.98	8	98.47	7.5	98.56	6.58	98.96	7	98.36	7.5	98.29		7	99.55	6.75	98.174	6.83333	98.643	6.83	98.196	6.58	98.713	7.5	98.59	7	98.362	6.75	95.966
7	96.221	6.91667	97.7348	7	95.852	7.33333	97.677	7	96.107	7	98.159	7	99.071	7.333	97.882		7.5	98.79	7	99.33	7.5	99.1	8.5	98.45	8	98.41	7.08	98.58	7.5	98.29	8	98.13		7.5	99.775	7.25	98.165	7.33333	98.828	7.33	97.847	7.08	98.535	8	98.323	7.5	98.254	7.25	95.719
7.5	95.8261	7.41667	97.7348	7.5	95.644	7.83333	97.638	7.5	96.303	7.5	98.149	7.5	99.073	7.833	97.53		8	98.64	7.5	99.34	8	99.1	9	98.45	8.5	98.27	7.58	98.57	8	98.29	8.5	98.05		8	99.775	7.75	98.164	7.83333	98.643	7.83	98.032	7.58	98.531	8.5	98.456	8	98.584	7.75	95.719
8	95.8503	7.91667	97.7667	8	95.829	8.33333	97.779	8	96.123	8	97.943	8	99.071	8.333	97.53		8.5	98.64	8	99.19	8.5	99.07	9.5	98.28	9	97.98	8.08	98.19	8.5	98.32	9	97.92		8.5	99.55	8.25	98.164	8.33333	98.855	8.33	97.728	8.08	98.52	9	98.166	8.5	98.363	8.25	95.473
8.5	95.6787	8.41667	97.3971	8.5	95.634	8.83333	97.737	8.5	96.303	8.5	97.914	8.5	98.7	8.833	97.697		9	98.49	8.5	99.43	9	98.96	10	98.14	9.5	97.84	8.58	98.44	9	98.43	9.5	98.01		9	99.55	8.75	97.755	8.83333	98.625	8.83	97.541	8.58	98.159	9.5	98.166	9	98.254	8.75	95.303
9	95.4938	8.91667	97.3663	9	95.454	9.33333	97.737	9	95.938	9	97.953	9	98.518	9.333	97.732		9.5	98.64	9	99.28	9.5	98.88	11	98.1	10	97.98	9.08	98.32	9.5	98.41	10	97.99		9.5	99.55	9.25	97.959	9.33333	98.672	9.33	97.541	9.08	98.168	10	98.15	9.5	98.362	9.25	95.473
9.5	95.309	9.41667	97.4136	9.5	95.434	9.83333	97.737	9.5	95.95	9.5	97.943	9.5	98.7	9.833	97.565		10	98.49	9.5	99.38	10	98.88	12	98.09	11	97.98	9.58	98.19	10	98.39	11	97.92		10	99.55	9.75	97.959	9.83333	98.652	9.83	97.694	9.58	98.337	11	97.845	10	97.926	9.75	95.265
10	95.2958	9.91667	97.3971	10	95.464	10.8333	97.454	10	95.932	10	98.138	10.5	98.702	10.833	97.11		11	98.64	10.5	99	11	98.88	13	98.22	12	97.98	10.58	98.32	11	98.55	12	98.03		11	99.775	10.25	97.755	10.8333	98.694	10.83	97.683	10.58	98.165	12	97.678	11	98.035	10.75	95.265
10.5	95.309	10.9167	97.3817	11	95.454	11.8333	97.696	11	95.938	11	97.923	11.5	98.516	11.833	97.362		12	98.35	11.5	99.39	12	98.88	14	98.19	13	97.98	11.58	98.06	12	98.79	13	98.03		12	99.775	11.25	97.755	11.8333	98.897	11.83	97.345	11.58	98.337	13	97.802	12	98.035	11.75	95.209
11.5	95.309	11.9167	97.3971	12	95.284	12.8333	98.026	12	95.938	12	97.943	12.5	98.33	12.833	97.53		13	98.35	12.5	99.2	13	98.9	15	98.06	14	97.84	12.58	98.19	13	98.85	14	98.01		13	100	12.25	97.959	12.8333	98.662	12.83	97.314	12.58	97.984	14	97.923	13	98.035	12.75	95.341
12.5	95.2837	12.9167	97.4642	13	95.259	13.8333	97.881	13	95.938	13	98.303	13.5	98.33	13.833	97.714		14	98.5	13.5	99.16	14	98.88	16.5	98.06	15	98.13	13.58	98.32	14	98.84	15	98.52		14	99.775	13.25	98.163	13.8333	98.933	13.83	97.508	13.58	98.165	15	97.909	14	97.818	13.75	95.287
13.5	95.3211	13.9167	97.2453	14	95.264	14.8333	98.105	14	96.112	14	98.479	14.5	98.331	14.833	97.664		15	98.65	14.5	99.16	15	98.92	18	98.36	16.5	98.12	14.58	98.32	15	98.96	16.5	98.13		15	99.55	14.25	97.959	14.8333	99.1	14.83	97.498	14.58	98.157	16.5	98.033	15	97.816	14.75	95.326
14.5	95.309	14.9167	97.4301	15	95.252	16.3333	97.842	15	96.136	15	98.099	16	98.332	16.333	97.714		16.5	98.52	16	99.26	16.5	99.15	19.5	98.63	18	98.27	16.08	98.57	16.5	99.12	18	98		16.5	100	15.25	97.963	16.3333	99.161	16.33	97.642	16.08	98.172	18	98.164	16.5	97.926	16.25	95.406
15.5	95.3211	16.4167	97.1968	16.5	95.445	17.8333	97.737	16.5	95.944	16.5	98.074	17.5	98.329	17.833	97.732		18	98.37	17.5	99.3	18	99.16	21	98.66	19.5	98.12	17.58	98.96	18	99.19	19.5	98.13		18	99.775	16.75	98.368	17.8333	99.326	17.83	97.488	17.58	98.512	19.5	98.154	18	97.926	17.75	95.738
17	95.2958	17.9167	97.2287	18	95.259	19.3333	98.269	18	95.938	18	98.461	19	98.144	19.333	97.328		19.5	98.38	19	99.35	19.5	99.18	23	98.64	21	98.56	19.08	98.95	19.5	99.41	21	98.59		19.5	100.224	18.25	98.368	19.3333	99.811	19.33	97.642	19.08	98.512	21	98.436	19.5	98.037	19.25	95.99
18.5	95.309	19.4167	97.2629	19.5	95.445	20.8333	98.191	19.5	96.136	19.5	98.479	20.5	97.959	20.833	97.547		21	98.38	20.5	99.1	21	99.15	25	99.21	23	98.7	20.58	98.96	21	99.65	23	98.75		21	100.674	19.75	98.572	20.8333	99.947	20.83	97.951	20.58	98.512	23	98.577	21	98.035	20.75	96.37
20	95.2958	20.9167	97.2794	21	95.434	22.8333	97.901	21	96.123	21	98.461	22.5	97.959	22.833	97.565		23	98.53	22.5	99.54	23	99.23	27	99.07	25	98.85	22.58	98.83	23	99.74	25	98.85		23	100.898	21.25	98.776	22.8333	100.189	22.83	97.942	22.58	98.688	25	99.004	23	98.256	22.75	96.752
21.5	95.507	22.9167	97.078	23	95.434	24.8333	98.618	23	95.95	23	98.664	24.5	97.959	24.833	97.547		25	98.68	24.5	99.63	25	99.46	29	99.51	27	98.99	24.58	99.21	25	100.05	27	99.35		25	101.8	23.25	98.776	24.8333	100.189	24.83	97.933	24.58	98.87	27	99.15	25	98.362	24.75	96.839
23.5	95.5334	24.9167	97.2794	25	95.449	26.8333	98.414	25	95.927	25	98.655	26.5	98.331	26.833	97.714		27	98.96	26.5	99.63	27	99.68	31	99.77	29	99.28	26.58	99.34	27	100.26	29	99.58		27	102.246	25.25	99.185	26.8333	100.378	26.83	98.253	26.58	98.865	29	99.433	27	98.581	26.75	97.14
25.5	95.4685	26.9167	97.4466	27	95.252	28.8333	98.495	27	96.129	27	98.646	28.5	98.147	28.833	97.952		29	99.11	28.5	99.81	29	99.76	35	99.74	31	99.29	28.58	99.49	29	100.56	31	99.94		29	102.471	27.25	99.184	28.8333	101.042	28.83	98.425	28.58	99.219	31	99.436	29	98.69	28.75	97.566
27.5	95.6787	28.9167	97.6314	29	95.454	30.8333	98.454	29	96.129	29	98.84	30.5	98.147	30.833	97.916		31	99.1	30.5	100.01	31	99.87	39	100.47	35	99.88	30.58	99.62	31	100.7	35	100.16		31	102.471	29.25	99.388	30.8333	101.042	30.83	98.401	30.58	99.4	35	99.871	31	98.908	30.75	97.825
29.5	95.7326	30.9167	97.8338	31	95.454	34.8333	98.822	31	96.328	31	98.693	34.5	98.148	34.833	97.934		35	99.69	34.5	100.1	35	100.29	43	100.9	39	100.05	34.58	99.75	35	101.03	39	100.9		35	102.92	31.25	99.796	34.8333	101.478	34.83	98.543	34.58	99.761	39	100.443	35	99.238	34.75	98.607
31.5	96.0747	34.9167	97.8338	35	95.816	38.8333	98.967	35	96.136	34.5	98.84	38.5	98.516	38.833	98.084		39	99.68	38.5	100.49	39	100.48	47	101.15	43	100.5	38.58	100.38	39	101.47	43	101.01		39	103.37	35.25	100.001	38.8333	102.071	38.83	99.028	38.58	100.294	43	101.013	39	99.563	38.75	99.062
35.5	96.0747	38.9167	97.6314	39	95.82	42.8333	98.764	39	96.303	38.5	98.859	42.5	98.147	42.833	98.101		43	100.11	42.5	100.34	43	100.71	51	101.7	47	100.96	42.58	100.64	43	101.8	47	101.24		43	103.819	39.25	100.629	42.8333	102.244	42.83	99.149	42.58	100.655	47	101.579	43	100.002	42.75	99.426
39.5	96.1022	42.9167	97.6666	43	95.82	46.8333	99.227	43	96.465	42.5	99.044	46.5	98.331	46.833	98.285		47	100.41	46.5	101.01	47	101.16	55	101.55	51	101.27	46.58	101.01	47	102.14	51	102.1		47	104.044	43.25	101.034	46.8333	103.099	46.83	99.469	46.58	101.002	51	101.866	47	100.438	46.75	99.96
43.5	96.287	46.9167	97.8338	47	95.634	50.8333	99.096	47	96.478	46.5	99.026	50.5	98.515	50.833	98.285		51	100.55	50.5	100.72	51	101.37	59	101.99	55	101.58	50.58	101.3	51	102.46	55	102.21		51	104.718	47.25	101.241	50.8333	103.272	50.83	99.458	50.58	101.547	55	102.415	51	101.092	50.75	100.883
47.5	96.2331	50.9167	97.7997	51	95.824	54.3333	99.262	51	96.674	50.5	99.194	54.5	98.335	54.833	98.285		55	100.99	54.5	101.39	55	101.56	63	102.22	59	101.78	54.58	101.68	55	102.69	59	102.59		55	104.942	51.25	101.439	54.8333	103.754	54.83	100.112	54.58	102.08	59	102.698	55	101.529	54.75	101.537
51.5	96.1022	54.9167	97.7832	55	96.01	58.3333	99.502	55	96.685	54.5	99.229	58.5	98.332	58.833	98.672		59	101.28	58.5	101.2	59	101.86	67	102.53	63	101.94	58.58	101.69	59	103	63	102.46		59	105.394	55.25	101.839	58.8333	103.91	58.83	100.435	58.58	102.254	63	102.977	59	102.195	58.75	101.968
55.5	96.2595	58.9167	97.8338	59	96.005	62.3333	99.834	59	96.663	58.5	99.379	62.5	98.332	62.833	98.488		63	101.71	62.5	101.39	63	102.07	71	102.53	67	102.26	62.58	102.06	63	103.33	67	103.45		63	105.392	59.25	102.261	62.8333	104.362	62.83	100.92	62.58	102.432	67	103.26	63	102.2	62.75	102.735
59.5	96.4444	62.9167	98.001	66	96.191	66.3333	99.785	62.5	96.659	62.5	99.581	66.5	98.331	66.833	98.655		67	102.15	66.5	101.44	67	102.41	75	103.23	71	102.32	66.58	102.27	67	103.44	71	103.69		67	105.841	63.25	102.449	66.8333	104.518	66.83	101.084	66.58	102.794	71	103.679	67	102.328	66.75	103.012
63.5	96.4587	66.9167	97.8162	70	96.561	70.3333	100.185	66.5	96.859	66.5	99.581	70.5	98.515	70.33	98.672		71	102.01	70.5	101.78	71	102.18	79	103.21	75	102.75	70.58	102.56	71	103.9	75	104.31		71	106.066	67.25	102.658	70.8333	104.954	70.83	101.411	70.58	102.968	75	103.845	71	102.829	70.75	103.13
67.5	96.6435	70.9167	97.6842	74	96.557	74.3333	100.153	70.5	97.062	70.5	99.387	74.5	98.33	74.333	98.95		75	102.59	74.5	101.64	75	102.51	83	103.37	79	102.79	74.58	102.83	75	104.1	79	104.57		75	106.066	71.25	102.886	74.8333	105.097	74.83	101.575	74.58	103.494	79	104.691	75	102.945	74.75	103.953
71.5	96.6435	74.9167	97.869	78	96.553	78.3333	100.054	74.5	97.235	74.5	99.581	78.5	98.516	78.333	99.077		79	102.89	78.5	101.83	79	102.51	87	103.64	83	102.99	78.58	102.97	79	104.23	83	104.56		79	106.069	75.25	103.066	78.8333	105.375	78.83	101.907	78.58	103.682	83	104.541	79	103.402	78.75	104.417
75.5	96.9999	78.9167	98.0352	82	96.566	82.3333	100.216	78.5	97.427	78.5	99.952	82.5	98.516	82.333	99.041		83	103.03	82.5	101.83	83	103.04	91	103.46	87	103.13	82.58	103.34	83	104.44	87	104.81		83	106.743	79.25	103.282	82.8333	105.562	82.83	102.071	82.58	104.224	87	104.82	83	103.409	82.75	104.612
79.5	97.1847	82.9167	97.8866	86	96.739	86.3333	100.093	82.5	97.433	82.5	99.943	86.5	98.7	86.333	99.096		87	103.18	86.5	102.03	87	102.95	95	104.19	91	103.33	86.58	103.34	87	104.55	91	105.18		87	106.741	83.25	103.474	86.8333	105.83	86.83	102.396	86.58	104.224	91	105.378	87	103.868	86.75	105.121
83.5	97.1979	86.9167	97.7029	90	96.932	90.3333	100.259	86.5	97.421	86.5	99.952	90.5	98.702	90.333	99.226		91	103.48	90.5	102.27	91	103.22	99	104.01	95	102.89	90.58	103.71	91	104.89	95	104.68		91	106.965	87.25	103.469	90.8333	106.235	90.83	102.401	90.58	104.571	95	105.103	91	103.954	90.75	105.268
87.5	97.2265	90.9167	98.0715	94	97.118	94.3333	100.406	90.5	97.612	90.5	100.128	94.5	98.7	94.333	99.484		95	103.92	94.5	102.37	95	103.41	103	104.65	99	103.51	94.58	103.71	95	105.13	99	104.93		95	107.414	91.25	103.881	94.8333	106.253	94.83	102.729	94.58	104.741	99	105.806	95	104.436	94.75	105.718
91.5	97.3696	94.9167	98.0352	98	97.312	98.3333	100.462	94.5	97.767	94.5	100.128	98.5	98.888	98.333	99.226		99	103.92	98.5	102.57	99	103.48	107	104.46	103	103.68	98.58	103.83	99	105.48	103	105.18		99	107.189	95.25	103.674	98.8333	106.731	98.83	103.057	98.58	104.738	103	105.942	99	104.405	98.75	106.132
95.5	97.3828	98.9167	98.0352	102	97.295	102.333	100.609	98.5	97.791	98.5	100.305	102.5	98.886	102.333	99.578		103	104.37	102.5	102.71	103	103.69	111	104.75	107	103.71	102.58	104.22	103	105.66	107	105.67		103	107.638	99.25	104.286	102.833	106.455	102.83	103.223	102.58	105.093	107	106.225	103	104.646	102.75	106.263
99.5	97.4257	102.917	98.2024	106	97.307	106.333	100.352	102.5	97.786	102.5	100.331	106.5	98.886	106.333	99.613		107	104.52	106.5	102.76	107	104.08	115	104.76	111	103.9	106.58	104.47	107	105.69	111	105.92		107	107.638	103.25	104.5	106.833	107.174	106.83	103.22	106.58	105.629	111	106.509	107	104.856	106.75	106.652
103.5	97.5819	106.917	98.0539	110	97.674	110.333	100.627	106.5	97.971	106.5	100.305	110.5	98.887	110.333	99.816		111	104.68	110.5	102.92	111	104.19	119	105.21	119	103.98	110.58	104.59	111	106.14	127	106.17		111	107.639	107.25	104.696	110.833	107.319	110.83	103.384	110.58	105.633	115	106.793	111	105.058	110.75	106.652
107.5	97.9383	110.917	98.4411	114	97.678	114.333	100.406	110.5	98.142	110.5	100.507	114.5	98.886	114.333	99.982		115	104.69	114.5	103.05	115	104.29	123	105.36	123	104.15	114.58	104.87	115	106.26	131	106.41		115	107.863	115.25	105.103	114.833	107.357	114.83	103.547	114.58	105.801	119	107.081	115	105.509	114.75	107.172
111.5	97.9383	114.917	98.6248	118	97.683	118.333	100.851	114.5	98.522	114.5	100.297	118.5	98.886	118.333	99.78		119	105	118.5	103.49	119	104.38	127	105.3	127	104.19	118.58	105	119	106.26	135	106.79		119	108.313	119.25	105.104	118.833	107.54	118.83	104.04	118.58	106.148	123	107.513	119	105.424	118.75	107.106
115.5	98.1232	118.917	98.6248	122	97.699	122.333	100.756	118.5	98.522	118.5	100.507	122.5	98.7	122.333	100		123	105.01	122.5	103.25	123	104.17	131	105.36	131	104.22	122.58	105.23	123	106.8	147	107.16		123	108.312	123.25	105.306	122.833	108.107	122.83	104.045	122.58	106.503	127	107.796	123	105.884	122.75	107.144
119.5	98.308	122.917	98.5896	126	97.864	126.333	100.941	122.5	98.724	122.5	100.507	126.5	98.886	126.333	100.149		127	105.46	126.5	103.3	127	104.38	135	105.91	135	104.26	126.58	105.09	127	106.82	151	107.28		127	108.312	127.25	105.306	126.833	107.54	126.83	104.367	126.58	106.501	131	107.655	127	105.836	126.75	107.561
123.5	98.1232	126.917	98.6072	130	98.059	130.333	101.31	126.5	98.718	126.5	100.507	130.5	98.7	130.333	100.132		131	105.61	130.5	103.79	131	104.7	139	105.57	147	104.63	130.58	105.24	131	107.06	155	107.28		131	108.312	131.25	105.714	130.833	107.821	130.83	104.698	130.58	106.856	135	108.082	131	106.17	130.75	107.533
127.5	98.506	130.917	98.572	134	98.222	134.333	101.31	130.5	98.904	130.5	100.668	134.5	99.074	134.333	100.167		135	105.78	134.5	103.79	135	104.81	143	105.82	151	104.51	134.58	105.48	135	107.26	159	107.41		135	108.582	135.25	105.51	134.833	107.927	134.83	104.701	134.58	107.033	139	108.231	135	106.497	134.75	107.574
131.5	98.3355	134.917	98.6248	138	98.219	138.333	101.181	134.5	99.089	134.5	100.526	138.5	98.886	138.333	100		139	105.93	138.5	103.95	139	104.82	147	105.83	155	104.67	138.58	105.86	139	107.48	163	107.28		139	108.787	139.25	105.714	138.833	107.995	138.83	104.868	138.58	107.567	143	108.1	139	106.529	138.75	107.895
135.5	98.3795	138.917	98.8096	142	98.234	142.333	101.662	138.5	99.089	138.5	100.702	142.5	99.074	142.333	100.536		143	106.24	142.5	103.71	143	105.25	151	106.02	159	104.83	142.58	106.01	143	107.69				143	109.235	143.25	105.918	142.833	107.972	142.83	105.194	142.58	107.749	147	108.801	143	106.848	142.75	108.123
139.5	98.5346	142.917	98.792	146	98.435	146.333	101.365	142.5	99.264	142.5	100.861	146.5	98.888	146.333	100.203		147	106.54	146.5	104.09	147	105.26	155	106.01	163	104.71	146.58	106.02	147	107.71				147	109.682	147.25	106.327	146.833	108.269	146.83	105.034	146.58	108.102	151	109.37	147	107.09	146.75	108.082
143.5	98.9043	146.917	98.9769	150	98.43	150.333	101.495	146.5	99.634	146.5	101.063	150.5	98.887	150.333	100.738		151	106.84	150.5	104.5	151	105.39	159	106.31	167	104.87	150.58	106.17	151	108.05				151	109.906	151.25	106.327	150.833	108.174	150.83	105.368	150.58	108.294	155	109.37	151	107.509	150.75	108.015
147.5	99.1936	150.917	98.9769	154	98.79	154.333	101.384	150.5	99.651	150.5	101.081	154.5	99.077	154.333	100.536		155	106.73	154.5	104.07	155	105.51	163	106.12	171	104.91	154.58	106.42	155	108.05				155	109.925	155.25	106.123	154.833	108.067	154.83	105.532	154.58	108.646	159	109.786	155	107.283	154.75	108.149
151.5	99.0616	154.917	98.9945	158	98.786	158.333	101.384	154.5	99.82	154.5	101.063	158.5	99.074	158.333	100.536		159	107.02	158.5	104.36	159	105.6	167	106.41	175	105.22	158.58	106.41	159	108.18				159	110.411	159.25	106.327	166.833	108.874	158.83	105.874	158.58	108.653	163	110.214	159	107.743	158.75	108.056
155.5	99.2464	158.917	99.1606	162	98.976	162.333	101.384	158.5	99.645	158.5	101.081	162.5	99.259	162.333	100.369		163	107.05	162.5	104.55	163	105.4	171	106.57	179	105.08	162.58	106.75	163	108.37				163	110.13	163.25	106.54	170.833	108.898	162.83	105.719	162.58	109.005	167	110.529	163	107.953	162.75	108.377
159.5	99.0473	162.917	99.363	166	98.806	166.333	101.531	162.5	99.815	162.5	100.861	166.5	99.077	166.333	100.591		167	107.16	166.5	104.52	167	105.73	175	106.39	183	105.08	166.58	106.74	167	108.59				167	110.392	167.25	106.327	174.833	108.713	166.83	106.057	166.58	109.015	171	110.66	167	107.953	166.75	108.512
163.5	99.418	166.917	99.3817	170	99.176	170.333	101.477	166.5	100	166.5	100.869	170.5	99.261	170.333	100.757		171	107.31	170.5	104.86	171	105.83	179	106.65	187	105.1	170.58	106.89	171	108.61				171	110.392	171.25	106.735	178.833	108.78	170.83	106.199	170.58	109.375	175	110.821	171	107.944	170.75	108.487
167.5	99.6028	170.917	99.5302	174	98.981	174.333	101.644	170.5	100.005	170.5	101.072	174.5	99.259	174.333	100.905		175	107.47	174.5	104.77	175	105.87	183	106.95	231	105.65	174.58	106.95	175	108.93				175	110.411	175.25	106.532	182.833	109.028	174.83	106.544	174.58	109.73	179	111.255	175	108.38	174.75	108.876
171.5	99.5896	174.917	99.5665	178	99.368	178.333	101.531	174.5	100.371	174.5	101.072	178.5	99.257	178.333	100.923		179	107.36	178.5	104.91	179	106.06	187	106.83	235	105.77	178.58	107.18	179	109.14				179	110.675	179.25	106.327	186.833	109.076	178.83	106.531	178.58	109.908	183	111.418	179	108.473	178.75	109.173
175.5	99.6028	178.917	99.5302	182	99.171	182.333	101.662	178.5	100.186	178.5	101.081	182.5	99.263	182.333	101.292		183	107.5	182.5	104.96	183	106.28	191	107.02	239	105.79	182.58	107.3	183	109.02				183	110.839	183.25	106.744	190.833	109.254	182.83	106.863	182.58	109.896	187	111.428	183	108.69	182.75	109.311
179.5	99.6161	182.917	99.8988	186	99.559	186.333	101.662	182.5	100.548	182.5	101.081	186.5	99.259	186.333	101.09		187	107.66	186.5	105.22	187	106.32	195	107.09	243	105.96	186.58	107.54	187	109.14				187	110.859	187.25	106.735	194.833	108.697	186.83	107.041	186.58	110.272	191	111.559	187	108.784	186.75	109.311
183.5	99.7877	186.917	99.7514	190	99.727	190.333	101.662	186.5	100.932	186.5	101.101	190.5	99.259	190.333	101.257		191	107.98	190.5	105.16	191	106.2	199	107.03	247	106.22	190.58	107.68	191	109.45				191	110.941	191.25	106.531	198.833	109.202	190.83	107.191	190.58	110.598	195	111.863	191	109.058	190.75	109.814
187.5	99.9461	190.917	99.7327	194	99.368	194.333	101.697	190.5	100.747	190.5	101.101	194.5	99.263	194.333	101.477		195	107.85	194.5	105.5	195	106.54	203	106.99	251	106.12	194.58	108.07	195	109.78				195	110.92	195.25	106.735	202.833	109.282	194.83	107.355	194.58	110.603	199	111.874	195	109.15	194.75	109.838
191.5	100.171	194.917	99.769	198	99.918	198.333	101.716	194.5	100.923	194.5	101.425	198.5	99.257	198.333	101.292		199	108.15	198.5	105.61	199	106.42	207	107.28	255	106.1	198.58	108.28	199	109.88				199	110.315	199.25	106.942	206.833	109.429	198.83	107.533	198.58	110.959	203	112.179	199	109.267	198.75	109.974
195.5	100.185	198.917	99.5478	202	99.95	202.333	101.55	198.5	101.128	198.5	101.307	202.5	99.258	202.333	101.441		203	108	202.5	105.89	203	106.53	211	107.03	259	106.1	202.58	108.27	203	110.1				203	110.561	203.25	106.939	210.833	109.657	202.83	107.871	202.58	111.136	207	112.332	203	109.485	202.75	110.363
199.5	100.527	202.917	99.9351	206	99.957	206.333	101.734	202.5	101.117	202.5	101.248	206.5	99.443	206.333	101.495		207	108.16	206.5	105.67	207	106.65	215	107.31	263	106	206.58	108.31	207	110.11				207	110.408	207.25	106.941	214.833	109.886	206.83	107.902	206.58	110.973	211	112.45	207	109.43	206.75	110.253
203.5	100.514	206.917	100.084	210	99.936	210.333	101.753	206.5	101.308	206.5	101.24	210.5	99.257	210.333	101.347		211	108.15	210.5	106	211	106.96	219	107.04	267	106.1	210.58	108.47	211	110.31				211	110.36	211.25	106.736	218.833	110.49	210.83	108.205	210.58	111.506	215	112.591	211	109.803	210.75	110.347
207.5	100.54	210.917	100.322	214	100.135	214.333	101.9	210.5	101.499	210.5	101.055	214.5	99.444	214.333	101.31		215	108.45	214.5	105.63	215	106.85	223	107.49	271	106.1	214.58	108.69	215	110.41				215	110.433	215.25	107.144	222.833	110.517	214.83	108.533	214.58	111.688	219	112.755	215	109.912	214.75	111.03
211.5	100.527	214.917	100.305	218	100.128	218.333	101.55	214.5	101.29	214.5	101.409	218.5	99.444	218.333	101.459		219	108.61	218.5	106.06	219	106.92	227	107.44	275	106.31	218.58	108.69	219	110.63				219	110.235	219.25	107.155	226.833	110.209	218.83	108.363	218.58	112.039	223	113.073	219	110.063	218.75	110.963
215.5	100.316	218.917	100.322	222	100.135	222.333	101.697	218.5	101.493	218.5	101.257	222.5	99.442	222.333	101.477		223	108.64	222.5	106.26	223	106.73	231	107.53	279	106.31	222.58	108.7	223	110.63				223	110.235	223.25	107.356	230.833	110.262	222.83	108.485	222.58	112.043	227	113.061	223	110.272	222.75	111.03
219.5	100.699	222.917	100.507	226	100.321	226.333	101.716	222.5	101.673	222.5	101.434	226.5	99.444	226.333	101.716		227	108.78	226.5	106.26	227	106.94	235	107.66	283	106.45	226.58	108.83	227	110.61				227	110.26	227.25	107.352	234.833	110.109	226.83	108.495	226.58	112.394	231	113.355	227	110.465	226.75	111.326
223.5	100.527	226.917	100.656	230	100.3	230.333	101.716	226.5	101.859	226.5	101.594	230.5	99.442	230.333	101.408		231	108.79	230.5	106.31	231	107.13	239	107.5	287	106.31	230.58	108.84	231	110.72				231	110.732	231.25	107.145	238.833	111.177	230.83	107.847	230.58	112.936	235	113.355	231	110.481	230.75	111.124
227.5	100.726	230.917	100.711	234	100.492	234.333	101.716	230.5	102.04	230.5	101.452	234.5	99.629	234.333	101.661		235	108.67	234.5	106.57	235	106.92	243	107.67	291	106.45	234.58	108.97	235	110.84				235	110.707	235.25	107.348	242.833	111.378	234.83	107.668	234.58	112.946	239	113.649	235	110.808	234.75	111.352
231.5	100.924	234.917	100.729	238	100.506	238.333	101.531	234.5	102.235	234.5	101.434	238.5	99.63	238.333	101.882		239	108.82	238.5	106.71	239	107.13	247	107.81	295	106.41	238.58	109.2	239	110.95				239	110.707	239.25	107.349	246.833	111.262	238.83	108.175	238.58	113.118	243	113.803	239	111.11	238.75	111.968
235.5	101.123	238.917	100.546	242	100.321	242.333	101.126	238.5	102.217	238.5	101.646	242.5	99.446	242.333	101.828		243	108.81	242.5	106.85	243	107.12	251	107.81	299	106.53	242.58	109.34	243	111.17				243	110.759	243.25	106.94	250.833	111.233	242.83	108.015	242.58	113.291	247	113.944	243	111.126	242.75	111.807
239.5	101.123	242.917	100.656	246	100.344	246.333	101.348	242.5	102.225	242.5	101.442	246.5	99.445	246.333	101.811		247	109.25	246.5	106.91	247	107.23	255	107.77			246.58	109.63	247	111.17				247	110.956	247.25	107.349	254.833	111.643	246.83	108.189	246.58	113.282	251	114.085	247	111.352	246.75	111.768
243.5	101.281	246.917	100.729	250	100.513	250.333	101.697	246.5	102.235	246.5	101.461	250.5	99.442	250.333	101.882		251	109.12	250.5	107.1	251	107.03	259	107.77			250.58	109.61	251	111.16				251	111.009	251.25	107.558	258.833	111.738	250.83	108.522	250.58	113.845	255	114.073	251	111.57	250.75	112.412
247.5	101.308	250.917	101.079	254	100.336	254.333	101.477	250.5	102.221	250.5	101.452	254.5	99.442	254.333	101.882		255	108.97	254.5	107.44	255	107.56	263	108.03			254.58	109.76	255	111.15				255	110.813	255.25	107.144	262.833	111.579	254.83	108.527	254.58	113.824	259	114.238	255	111.444	254.75	112.412
251.5	101.465	254.917	101.043	258	100.691	258.333	101.477	254.5	102.42	254.5	101.619	258.5	99.443	258.333	102.03		259	109.13	258.5	107.3	259	107.47	267	108.03			258.58	109.84	259	111.16				259	110.786	259.25	107.552	266.833	111.953	258.83	108.387	258.58	114.357	263	114.367	259	111.57	258.75	112.023
255.5	101.692	258.917	101.191	262	100.521	262.333	101.46	258.5	102.252	258.5	101.602	262.5	99.629	262.333	101.735		263	109.29	262.5	107.36	263	107.67	271	108.18			262.58	109.95	263	111.27				263	111.009	263.25	107.553	270.833	112.171	262.83	108.722	262.58	114.717	267	114.392	263	111.905	262.75	112.185
259.5	101.479	262.917	101.024	266	100.706	266.333	101.258	262.5	102.6	262.5	101.998	266.5	99.257	266.333	102.048		267	109.3	266.5	107.76	267	107.46	275	108.17			266.58	110.07	267	111.38				267	111.036	267.25	107.551	274.833	111.875	266.83	108.743	266.58	114.357	271	114.533	267	111.93	266.75	112.573
263.5	101.65	266.917	101.283	270	100.691	270.333	101.46	266.5	102.616	266.5	102.007	270.5	99.443	270.333	101.901		271	109.17	270.5	107.78	271	107.78	279	108.46			270.58	110.07	271	111.26				271	111.092	271.25	107.551	278.833	112.642	270.83	108.9	270.58	114.722	275	114.687	271	112.157	270.75	112.346
267.5	101.452	270.917	101.209	274	100.714	274.333	101.46	270.5	102.605	270.5	101.822	274.5	99.444	274.333	101.864		275	109.31	274.5	108.04	275	107.56	283	108.45			274.58	110.19	275	111.25				275	111.314	275.25	107.347	282.833	112.509	274.83	108.602	274.58	114.89	279	114.572	275	112.248	274.75	113.028
271.5	101.465	274.917	101.362	278	100.9	278.333	101.662	274.5	102.814	274.5	101.981	278.5	99.442	278.333	102.03		279	109.18	278.5	108.1	279	107.91	287	108.74			278.58	110.32	279	111.59				279	111.537	279.25	107.553	286.833	112.739	278.83	108.619	278.58	115.072	283	114.726	279	113.354	278.75	113.284
275.5	101.65	278.917	101.376	282	100.9	282.333	101.594	278.5	102.786	278.5	102.369	282.5	99.629	282.333	101.846		283	109.31	282.5	108.24	283	107.82	291	108.6			282.58	110.46	283	111.59				283	111.401	283.25	107.551	290.833	112.605	282.83	108.993	282.58	115.067	287	114.753	283	112.91	282.75	113.189
279.5	101.665	282.917	101.633	286	100.9	286.333	101.864	282.5	102.962	282.5	102.343	286.5	99.444	286.333	102.233		287	109.19	286.5	108.1	287	108	295	108.72			286.58	110.57	287	111.58				287	111.566	287.25	107.567	294.833	113.008	286.83	108.85	286.58	115.255	291	114.726	287	113.554	286.75	113.189
283.5	101.835	286.917	101.633	290	101.093	290.333	101.716	286.5	103.156	286.5	102.328	290.5	99.628	290.333	102.215		291	109.35	290.5	108.55	291	108.01	299	108.73			290.58	110.82	291	111.58				291	111.654	291.25	107.553	298.833	112.773	290.83	109.014	290.58	115.61	295	114.854	291	113.211	290.75	114.97
287.5	101.835	290.917	101.652	294	100.869	294.333	101.627	290.5	103.172	290.5	102.183	294.5	99.442	294.333	102.048		295	109.62	294.5	108.21	295	108.23					294.58	110.71	295	111.58				295	111.907	295.25	107.556			294.83	109.221	294.58	115.778	299	115.176	295	113.739	294.75	115.19
291.5	101.822	294.917	101.615	298	101.247	298.333	101.662	294.5	103.347	294.5	102.158	298.5	99.444	298.333	102.215		299	109.35	298.5	108.27	299	108.22					298.6	111.08	299	111.69				299	111.715	299.25	107.144			300.33	109.057	298.6	115.96			299	113.856	298.75	115.548
295.5	102.179	298.917	101.579					298.5	102.981	298.5	102.537
299.5	102.206
